# Supplementary material for: Investigating Circular RNAs Using qRT-PCR; Roundup of Optimization and Processing Steps
Source: Int J Mol Sci. 2023 Mar 16;24(6):5721. doi: 10.3390/ijms24065721 (PMC10056686; doi:10.3390/ijms24065721)
Supplement: Supplementary file 1 [file ijms-24-05721-s001.zip]

Archive with 1 entries (1 files):
- ijms-2208076-supplementary.pdf
